# Supplementary material for: ﻿A new cave-dwelling species of Trimma (Teleostei, Gobiidae) from the Red Sea, with notes on Red Sea endemism in Trimma spp
Source: Zookeys. 2025 Oct 9;1255:77–93. doi: 10.3897/zookeys.1255.159341 (PMC12531819; doi:10.3897/zookeys.1255.159341)
Supplement: XML Treatment for Trimma berumeni [file zookeys.1255.159341-treatment1.xml]

<!DOCTYPE tp:taxon-treatment
  PUBLIC "-//TaxonX//DTD Taxonomic Treatment Publishing DTD v0 20100105//EN" "tax-treatment-NSO.dtd">
<tp:taxon-treatment xmlns:tp="http://www.plazi.org/taxpub"><tp:treatment-meta><kwd-group><label>Taxon classification</label><kwd>
              <named-content content-type="kingdom">Animalia</named-content>
            </kwd><kwd>
              <named-content content-type="order">Gobiiformes</named-content>
            </kwd><kwd>
              <named-content content-type="family">Gobiidae</named-content>
            </kwd></kwd-group><mixed-citation publication-type="journal"><person-group><name><surname>Peinemann</surname><given-names>Viktor N.</given-names></name><name><surname>Pombo-Ayora</surname><given-names>Lucia</given-names></name><name><surname>Rich</surname><given-names>Walter A.</given-names></name><name><surname>Fox</surname><given-names>Michael D.</given-names></name><name><surname>Coker</surname><given-names>Darren J.</given-names></name></person-group><article-title>﻿A new cave-dwelling species of <italic><tp:taxon-name><tp:taxon-name-part taxon-name-part-type="genus" reg="Trimma">Trimma</tp:taxon-name-part></tp:taxon-name></italic> (<tp:taxon-name><tp:taxon-name-part taxon-name-part-type="subclass">Teleostei</tp:taxon-name-part></tp:taxon-name>, <tp:taxon-name><tp:taxon-name-part taxon-name-part-type="family">Gobiidae</tp:taxon-name-part></tp:taxon-name>) from the Red Sea, with notes on Red Sea endemism in <italic><tp:taxon-name><tp:taxon-name-part taxon-name-part-type="genus" reg="Trimma">Trimma</tp:taxon-name-part></tp:taxon-name></italic> spp.</article-title><source>Zookeys</source><day>09</day><month>10</month><year>2025</year><volume>1255</volume><fpage>77</fpage><lpage>93</lpage><pub-id pub-id-type="doi">10.3897/zookeys.1255.159341</pub-id></mixed-citation></tp:treatment-meta><tp:nomenclature><label>﻿</label><tp:taxon-name><object-id xmlns:xlink="http://www.w3.org/1999/xlink" content-type="arpha" xlink:type="simple">89DBA89D-CCF6-54A8-AD75-6C1DB12FC0C0</object-id>
            <tp:taxon-name-part taxon-name-part-type="genus" reg="Trimma">Trimma</tp:taxon-name-part>
            <tp:taxon-name-part taxon-name-part-type="species" reg="berumeni">berumeni</tp:taxon-name-part>
            <object-id xmlns:xlink="http://www.w3.org/1999/xlink" content-type="zoobank" xlink:type="simple">https://zoobank.org/9759ABBF-2807-4C55-9925-7598731B789B</object-id>
          </tp:taxon-name><tp:taxon-status xmlns:xlink="http://www.w3.org/1999/xlink" xlink:type="simple">sp. nov.</tp:taxon-status><xref ref-type="fig" rid="F1">Figs 1</xref><xref ref-type="fig" rid="F2">, 2 Mikey’s golden pygmygoby</xref></tp:nomenclature><tp:treatment-sec sec-type="type locality" id="SECID0EFAAE"><title>Type locality.</title><p>Saudi Arabia, Red Sea: Farasan Banks, <named-content xmlns:xlink="http://www.w3.org/1999/xlink" content-type="dwc:verbatimCoordinates" xlink:type="simple"><named-content content-type="geo-json" specific-use="{&#34;type&#34;:&#34;Point&#34;,&#34;coordinates&#34;:[40.660600,18.504100]}" id="NCID0EOAAE" xlink:type="simple">18.5041°N, 40.6606°E</named-content></named-content>.</p></tp:treatment-sec><tp:treatment-sec sec-type="type material" id="SECID0ETAAE"><title>Type material.</title><p><bold><italic>Holotype</italic></bold> • <abbrev xmlns:xlink="http://www.w3.org/1999/xlink" xlink:title="Royal Ontario Museum" id="ABBRID0E5AAE" xlink:type="simple">ROM</abbrev> 116871, 13.6 mm SL male, Red Sea, Saudi Arabia, Farasan Banks, <named-content xmlns:xlink="http://www.w3.org/1999/xlink" content-type="dwc:verbatimCoordinates" xlink:type="simple"><named-content content-type="geo-json" specific-use="{&#34;type&#34;:&#34;Point&#34;,&#34;coordinates&#34;:[40.660600,18.504100]}" id="NCID0EFBAE" xlink:type="simple">18.5041°N, 40.6606°E</named-content></named-content>, inside cave of exposed reef wall, 27 m depth, collected with clove oil and hand net, V. N. Peinemann, 5 June 2024.</p><p><bold><italic>Paratypes</italic></bold> • <abbrev xmlns:xlink="http://www.w3.org/1999/xlink" xlink:title="Royal Ontario Museum" id="ABBRID0ERBAE" xlink:type="simple">ROM</abbrev> 116872, <italic>n</italic> = 2, 13.3 mm SL male, Red Sea, Saudi Arabia, Farasan Banks, <named-content xmlns:xlink="http://www.w3.org/1999/xlink" content-type="dwc:verbatimCoordinates" xlink:type="simple"><named-content content-type="geo-json" specific-use="{&#34;type&#34;:&#34;Point&#34;,&#34;coordinates&#34;:[40.660600,18.504100]}" id="NCID0E1BAE" xlink:type="simple">18.5041°N, 40.6606°E</named-content></named-content>, inside cave of exposed reef wall, 27 m and 15 m depth respectively, collected with holotype • <abbrev xmlns:xlink="http://www.w3.org/1999/xlink" xlink:title="Royal Ontario Museum" id="ABBRID0E6BAE" xlink:type="simple">ROM</abbrev> 116873, 13.8 mm SL male, Red Sea, Saudi Arabia, Farasan Banks, <named-content xmlns:xlink="http://www.w3.org/1999/xlink" content-type="dwc:verbatimCoordinates" xlink:type="simple"><named-content content-type="geo-json" specific-use="{&#34;type&#34;:&#34;Point&#34;,&#34;coordinates&#34;:[40.378800,18.858100]}" id="NCID0EGCAE" xlink:type="simple">18.8581°N, 40.3788°E</named-content></named-content>, inside cave of exposed reef wall, 15 m depth, V. N. Peinemann, 6 June 2024 • <abbrev xmlns:xlink="http://www.w3.org/1999/xlink" xlink:title="Royal Ontario Museum" id="ABBRID0ELCAE" xlink:type="simple">ROM</abbrev> 116874, <italic>n</italic> = 3, 10.7 mm SL female, 10.9 mm SL male, and 10.7 mm SL male, Red Sea, Saudi Arabia, Farasan Banks, <named-content xmlns:xlink="http://www.w3.org/1999/xlink" content-type="dwc:verbatimCoordinates" xlink:type="simple"><named-content content-type="geo-json" specific-use="{&#34;type&#34;:&#34;Point&#34;,&#34;coordinates&#34;:[39.929700,19.837500]}" id="NCID0EUCAE" xlink:type="simple">19.8375°N, 39.9297°E</named-content></named-content>, inside cave of exposed reef wall, 30 m depth, V. N. Peinemann, 19 May 2022.</p></tp:treatment-sec><tp:treatment-sec sec-type="diagnosis" id="SECID0EZCAE"><title>Diagnosis.</title><p>A species of <italic><tp:taxon-name><tp:taxon-name-part taxon-name-part-type="genus" reg="Trimma">Trimma</tp:taxon-name-part></tp:taxon-name></italic> distinguished by the following combination of characters: predorsal midline with 7–8 scales; fifth pelvic-fin ray unbranched and 40–42% length of fourth ray; cheek and opercle scaleless; all pectoral-fin rays unbranched; body bright yellow throughout and without bars in life; dorsal fin VI + I,7; no elongate spines in dorsal fin; bony interorbital width 81–84% of pupil diameter; iris golden-yellow with melanophores except for golden ring around pupil and inverted golden triangle extending from ventral margin of pupil; fins translucent with yellow-green longitudinal band in central third of dorsal fins; a thin black midlateral line from above pectoral-fin base to caudal-fin base, visible in life and in preservative.</p></tp:treatment-sec><tp:treatment-sec sec-type="description" id="SECID0EGDAE"><title>Description.</title><p>Based on holotype and 6 paratypes 10.7–13.8 mm SL. Dorsal fin VI + I,7, second spine longest but not elongate extending to base of second dorsal-fin spine when adpressed; all rays of second dorsal fin branched; second dorsal fin not elongate, reaching posteriorly 23–26–30 (27%, 7) of caudal peduncle length; anal fin I, 8, all rays branched; anal fin not elongate, reaching posteriorly 23–30 (27%, 7) of caudal peduncle length; pectoral-fin rays 14–15, all unbranched; pectoral-fin reaching posteriorly to vertical above urogenital papilla; pelvic fin I, 5, fifth ray unbranched and 40–42 (41%, 7) length of fourth ray, which reaches posteriorly to between base of first and third anal-fin ray, pelvic rays 1 to 4 with one branching point each; basal membrane approximately 9–10% of fourth pelvic-fin ray; no fraenum; caudal fin with 2 dorsal and 2–3 ventral segmented unbranched rays, and 6 dorsal and 5 ventral segmented branched rays; caudal fin with four vertically aligned papillae at base and three rows of 9–10 papillae each extending from the vertically aligned papillae to posterior margin of caudal fin (Fig. <xref ref-type="fig" rid="F2">2D</xref>); male urogenital papilla elongated and narrow (Fig. <xref ref-type="fig" rid="F2">2E</xref>; female urogenital papilla short and bulbous (Fig. <xref ref-type="fig" rid="F2">2F</xref>).</p><p>Lateral scales 24; anterior transverse scales 7–8, posterior transverse scales 7–8; cheek and opercle scaleless; 7–8 scales on predorsal midline; body scales ctenoid; circumpeduncular scales 12; scale rows in ventral midline between base of last anal-fin ray and first procurrent caudal-fin ray 7–8.</p><p>Gill opening extending anteroventrally to between middle and posterior third of pupil (Fig. <xref ref-type="fig" rid="F2">2C</xref>); anterior naris tubular reaching anteriorly across upper lip to posterior margin of lower lip; posterior naris oval and pore-like with raised rim, separated from bony front of orbit by 1.6–2 times its diameter (Fig. <xref ref-type="fig" rid="F2">2B</xref>); bony interorbital width 81–84% of pupil diameter (82%, 7); no dermal ridge on midline of nape extending anteriorly from origin of first dorsal fin.</p><p>Caudal peduncle depth as percentage of caudal peduncle length 30–41 (37.2%, 7); head length as percentage of SL 27–29–31 (29.3%, 7); horizontal eye diameter 40–45 (43.1%, 7); snout length 16–20 (18.9%, 7); and upper-jaw length 32–33 (32.6%, 7) as percentage of head length</p><p>Number of papillae in each row (Fig. <xref ref-type="fig" rid="F2">2A</xref>): a = 6 (4); b = 1–2 (5); c = 5 (5); d = 3–4 (5); d’ = 3–4 (5); p = 6 (5); e-anterior = 7–9 (5); e-posterior = 7–9 (5); i-anterior = 6–7 (5); i-posterior = 7 (5); cs” = 3 (5); ot = 7–8 (4); oi = 3–4 (4); u = 4 (3); cp = 1 (5); n = 1 (5); f = 2–3 (5).</p><p><bold><italic>Color pattern, live</italic></bold> (Fig. <xref ref-type="fig" rid="F1">1</xref>). Body bright yellow throughout. Head primarily yellow with orange coloration around the jaws, snout, interorbital region and below the ventral margin of the eye. Individuals can activate five translucent whitish bars along dorsal margin of body, from above the pectoral fin base to the caudal peduncle, sometimes visible <italic>in situ</italic>. Head and body with numerous small melanophores scattered throughout, running along scale pockets in the dorsal third of body, and scattered without patterns below the midlateral line. Specimens smaller than 11 mm SL with few melanophores on ventral half of body. A thin black midlateral line running along body from above pectoral-fin base to caudal-fin base. Iris golden-yellow, peppered with melanophores, except in a golden ring surrounding the pupil and an inverted golden triangle extending from ventral margin of the pupil. Dorsal fins translucent with dense red, white, and black chromatophores along basal third, a yellow-green longitudinal band running along central third, and sparse red, white, and black chromatophores along distal third. Anal fin mostly translucent with red, white, and black chromatophores, without yellow-green pigmentation. Dorsal and ventral fifths of caudal fin translucent with scattered red and white chromatophores, central section of caudal fin yellow to yellow-green. Pectoral fins and pelvic fins hyaline.</p><fig id="F1" position="float" orientation="portrait"><object-id xmlns:xlink="http://www.w3.org/1999/xlink" content-type="doi" xlink:type="simple">10.3897/zookeys.1255.159341.figure1</object-id><object-id xmlns:xlink="http://www.w3.org/1999/xlink" content-type="arpha" xlink:type="simple">55B1B454-1C36-5A35-ADB0-BDD4698256B2</object-id><label>Figure 1.</label><caption><p>Freshly collected <italic><tp:taxon-name><tp:taxon-name-part taxon-name-part-type="genus" reg="Trimma">Trimma</tp:taxon-name-part> <tp:taxon-name-part taxon-name-part-type="species" reg="berumeni">berumeni</tp:taxon-name-part></tp:taxon-name></italic> sp. nov., holotype, <abbrev xmlns:xlink="http://www.w3.org/1999/xlink" xlink:title="Royal Ontario Museum" id="ABBRID0EKFAE" xlink:type="simple">ROM</abbrev> 116871. Photograph: V. N. Peinemann.</p></caption><graphic xmlns:xlink="http://www.w3.org/1999/xlink" xlink:href="zookeys-1255-077_article-159341__-g001.jpg" position="float" orientation="portrait" xlink:type="simple" id="oo_1434659.jpg"><uri content-type="original_file" xlink:type="simple">https://binary.pensoft.net/fig/1434659</uri></graphic></fig><fig id="F2" position="float" orientation="portrait"><object-id xmlns:xlink="http://www.w3.org/1999/xlink" content-type="doi" xlink:type="simple">10.3897/zookeys.1255.159341.figure2</object-id><object-id xmlns:xlink="http://www.w3.org/1999/xlink" content-type="arpha" xlink:type="simple">56BEB347-8961-5E82-BC8A-4EE620DCD34D</object-id><label>Figure 2.</label><caption><p>Close-up of key features of <italic><tp:taxon-name><tp:taxon-name-part taxon-name-part-type="genus" reg="Trimma">Trimma</tp:taxon-name-part> <tp:taxon-name-part taxon-name-part-type="species" reg="berumeni">berumeni</tp:taxon-name-part></tp:taxon-name></italic> sp. nov., preserved in ethanol, <abbrev xmlns:xlink="http://www.w3.org/1999/xlink" xlink:title="Royal Ontario Museum" id="ABBRID0EGGAE" xlink:type="simple">ROM</abbrev> 116871 (A, B, C, D, E, G), <abbrev xmlns:xlink="http://www.w3.org/1999/xlink" xlink:title="Royal Ontario Museum" id="ABBRID0EKGAE" xlink:type="simple">ROM</abbrev> 116874 (F). A. Lateral view of head showing cephalic sensory papillae, specimen stained with cyanine blue, papillae highlighted with black dots, papilla rows connected by dotted lines and labeled accordingly; B. Dorsal view of head, showing cephalic sensory papillae and nasal apparatus, specimen stained with cyanine blue, papillae highlighted with black dots, papilla rows connected by dotted lines and labeled accordingly; C. Ventral view of head, showing cephalic sensory papillae, gill opening, and pelvic-fin base; D. Caudal fin with sensory papillae; E. Male urogenital papilla; F. Female urogenital papilla, specimen stained with cyanine blue; G. Lateral view of whole fish (preserved in 75% ethanol).</p></caption><graphic xmlns:xlink="http://www.w3.org/1999/xlink" xlink:href="zookeys-1255-077_article-159341__-g002.jpg" position="float" orientation="portrait" xlink:type="simple" id="oo_1434660.jpg"><uri content-type="original_file" xlink:type="simple">https://binary.pensoft.net/fig/1434660</uri></graphic></fig><p><bold><italic>Color pattern, preserved</italic></bold> (Fig. <xref ref-type="fig" rid="F2">2G</xref>). Head and body primarily light yellow in large and recently preserved specimens, slowly fading to white in small specimens older than a year. Melanophores remain scattered throughout. A thin black midlateral line just under scales, extending from above pectoral-fin base to caudal-fin base. Iris densely packed with melanophores, appearing mostly black. Dorsal and anal fins hyaline with melanophores scattered in the posterior third of each fin, growing denser towards the posterior margin of the fin. Pectoral, pelvic, and caudal fins hyaline.</p></tp:treatment-sec><tp:treatment-sec sec-type="etymology" id="SECID0E5GAE"><title>Etymology.</title><p>Named in honor of Michael L. Berumen in recognition of his substantial contributions to our understanding of the ecology and biodiversity of Red Sea coral reefs. Mikey’s golden pygmygoby is suggested as the common name.</p></tp:treatment-sec><tp:treatment-sec sec-type="distribution" id="SECID0EDHAE"><title>Distribution and habitat.</title><p><italic><tp:taxon-name><tp:taxon-name-part taxon-name-part-type="genus" reg="Trimma">Trimma</tp:taxon-name-part> <tp:taxon-name-part taxon-name-part-type="species" reg="berumeni">berumeni</tp:taxon-name-part></tp:taxon-name></italic> sp. nov. inhabits caves of exposed offshore reefs, where it moves along the surface of cave roofs and walls in small groups of three to ten individuals (occasionally it is also solitary). It is typically found deep within caves, rarely seen within the first 80 cm of a cave entrance. The habitat is similar to that of its sister species, <italic><tp:taxon-name><tp:taxon-name-part taxon-name-part-type="genus" reg="Trimma">Trimma</tp:taxon-name-part> <tp:taxon-name-part taxon-name-part-type="species" reg="winchi">winchi</tp:taxon-name-part></tp:taxon-name></italic>, in the Seychelles (Ryan Daly pers. comm.).</p><p>Specimens were collected at depths between 15 and 30 m. While only two specimens were observed shallower than 20 m, the species is relatively common in caves at 30 m. Our collections and surveys were limited to 30 m, but it is likely that the species extends to greater depths. We observed this species exclusively on reefs with steep walls that extend well into the mesophotic.</p><p>The species is present throughout much of the Farasan Banks in the southeastern Red Sea (Fig. <xref ref-type="fig" rid="F3">3</xref>). Despite extensive collections in similar habitats along the Saudi Arabian coastline north of the Farasan Banks, from Jeddah to Tiran, we have not observed this species anywhere but the Farasan Banks. It is possible that the species is endemic to the southern half of the Red Sea.</p><fig id="F3" position="float" orientation="portrait"><object-id xmlns:xlink="http://www.w3.org/1999/xlink" content-type="doi" xlink:type="simple">10.3897/zookeys.1255.159341.figure3</object-id><object-id xmlns:xlink="http://www.w3.org/1999/xlink" content-type="arpha" xlink:type="simple">10A4FAB1-8749-5C1E-9009-C97E7F9681F9</object-id><label>Figure 3.</label><caption><p>Map showing collection localities of <italic><tp:taxon-name><tp:taxon-name-part taxon-name-part-type="genus" reg="Trimma">Trimma</tp:taxon-name-part> <tp:taxon-name-part taxon-name-part-type="species" reg="berumeni">berumeni</tp:taxon-name-part></tp:taxon-name></italic> sp. nov. (red diamonds; present study) and its sister species <italic><tp:taxon-name><tp:taxon-name-part taxon-name-part-type="genus" reg="Trimma">T.</tp:taxon-name-part> <tp:taxon-name-part taxon-name-part-type="species" reg="winchi">winchi</tp:taxon-name-part></tp:taxon-name></italic> (orange diamonds; <xref ref-type="bibr" rid="B30">Winterbottom 2019</xref>) in the Red Sea and Indian Ocean.</p></caption><graphic xmlns:xlink="http://www.w3.org/1999/xlink" xlink:href="zookeys-1255-077_article-159341__-g003.jpg" position="float" orientation="portrait" xlink:type="simple" id="oo_1434661.jpg"><uri content-type="original_file" xlink:type="simple">https://binary.pensoft.net/fig/1434661</uri></graphic></fig><sec sec-type="﻿Comparisons" id="SECID0ENJAE"><title>﻿Comparisons</title><p>In the key to the genus (<xref ref-type="bibr" rid="B30">Winterbottom 2019</xref>), <italic><tp:taxon-name><tp:taxon-name-part taxon-name-part-type="genus" reg="Trimma">T.</tp:taxon-name-part> <tp:taxon-name-part taxon-name-part-type="species" reg="berumeni">berumeni</tp:taxon-name-part></tp:taxon-name></italic> keys out to couplet 71 but does not match either of the two species in the couplet. <italic><tp:taxon-name><tp:taxon-name-part taxon-name-part-type="genus" reg="Trimma">Trimma</tp:taxon-name-part> <tp:taxon-name-part taxon-name-part-type="species" reg="berumeni">berumeni</tp:taxon-name-part></tp:taxon-name></italic> differs from both in having 7 dorsal fin rays (vs 9 in <italic><tp:taxon-name><tp:taxon-name-part taxon-name-part-type="genus" reg="Trimma">Trimma</tp:taxon-name-part> <tp:taxon-name-part taxon-name-part-type="species" reg="imaii">imaii</tp:taxon-name-part></tp:taxon-name></italic> Suzuki &amp; Senou, 2009 and 8 in <italic><tp:taxon-name><tp:taxon-name-part taxon-name-part-type="genus" reg="Trimma">Trimma</tp:taxon-name-part> <tp:taxon-name-part taxon-name-part-type="species" reg="matsunoi">matsunoi</tp:taxon-name-part></tp:taxon-name></italic> Suzuki Sakaue &amp; Senou, 2012). It additionally differs from <italic><tp:taxon-name><tp:taxon-name-part taxon-name-part-type="genus" reg="Trimma">T.</tp:taxon-name-part> <tp:taxon-name-part taxon-name-part-type="species" reg="imaii">imaii</tp:taxon-name-part></tp:taxon-name></italic> in having a bony interorbital width wider than 80% of pupil width (vs 40% in <italic><tp:taxon-name><tp:taxon-name-part taxon-name-part-type="genus" reg="Trimma">T.</tp:taxon-name-part> <tp:taxon-name-part taxon-name-part-type="species" reg="imaii">imaii</tp:taxon-name-part></tp:taxon-name></italic>) and from <italic><tp:taxon-name><tp:taxon-name-part taxon-name-part-type="genus" reg="Trimma">T.</tp:taxon-name-part> <tp:taxon-name-part taxon-name-part-type="species" reg="matsunoi">matsunoi</tp:taxon-name-part></tp:taxon-name></italic> in having 7–8 predorsal midline scales (vs 6 in <italic><tp:taxon-name><tp:taxon-name-part taxon-name-part-type="genus" reg="Trimma">T.</tp:taxon-name-part> <tp:taxon-name-part taxon-name-part-type="species" reg="matsunoi">matsunoi</tp:taxon-name-part></tp:taxon-name></italic>). The general body, fin, and eye color is also clearly distinct in each species.</p><p>In overall morphology, the <italic><tp:taxon-name><tp:taxon-name-part taxon-name-part-type="genus" reg="Trimma">T.</tp:taxon-name-part> <tp:taxon-name-part taxon-name-part-type="species" reg="berumeni">berumeni</tp:taxon-name-part></tp:taxon-name></italic> is most similar to <italic><tp:taxon-name><tp:taxon-name-part taxon-name-part-type="genus" reg="Trimma">T.</tp:taxon-name-part> <tp:taxon-name-part taxon-name-part-type="species" reg="winchi">winchi</tp:taxon-name-part></tp:taxon-name></italic>, which is currently known from the Seychelles and the Chagos Archipelago (Fig. <xref ref-type="fig" rid="F4">4A</xref>). They share a uniform yellow body color, have a similar habitat, and a geographically close but non-overlapping distribution. The <abbrev xmlns:xlink="http://www.w3.org/1999/xlink" xlink:title="cytochrome c oxidase subunit I" id="ABBRID0ELNAE" xlink:type="simple">COI</abbrev> sequences of <italic><tp:taxon-name><tp:taxon-name-part taxon-name-part-type="genus" reg="Trimma">T.</tp:taxon-name-part> <tp:taxon-name-part taxon-name-part-type="species" reg="berumeni">berumeni</tp:taxon-name-part></tp:taxon-name></italic> and <italic><tp:taxon-name><tp:taxon-name-part taxon-name-part-type="genus" reg="Trimma">T.</tp:taxon-name-part> <tp:taxon-name-part taxon-name-part-type="species" reg="winchi">winchi</tp:taxon-name-part></tp:taxon-name></italic> differ by a <abbrev xmlns:xlink="http://www.w3.org/1999/xlink" xlink:title="Kimura 2-parameter" id="ABBRID0EFOAE" xlink:type="simple">K2P</abbrev> distance of 6.4% (see Suppl. material <xref ref-type="supplementary-material" rid="S3">3</xref> for <abbrev xmlns:xlink="http://www.w3.org/1999/xlink" xlink:title="Kimura 2-parameter" id="ABBRID0ENOAE" xlink:type="simple">K2P</abbrev> distances of Red Sea <italic><tp:taxon-name><tp:taxon-name-part taxon-name-part-type="genus" reg="Trimma">Trimma</tp:taxon-name-part></tp:taxon-name></italic> and sister taxa in Fig. <xref ref-type="fig" rid="F5">5B</xref>). Several traits can be used to separate the two species. These are summarized in Table <xref ref-type="table" rid="T1">1</xref>. Notably, the two Chagos (type locality) male specimens of <italic><tp:taxon-name><tp:taxon-name-part taxon-name-part-type="genus" reg="Trimma">T.</tp:taxon-name-part> <tp:taxon-name-part taxon-name-part-type="species" reg="winchi">winchi</tp:taxon-name-part></tp:taxon-name></italic> have an elongate dorsal spine, which is absent in Ryan Daly’s photographs of <italic><tp:taxon-name><tp:taxon-name-part taxon-name-part-type="genus" reg="Trimma">T.</tp:taxon-name-part> <tp:taxon-name-part taxon-name-part-type="species" reg="winchi">winchi</tp:taxon-name-part></tp:taxon-name></italic> from the Seychelles. It has not been evaluated whether this represents a distinct species or intraspecific variation. In Table <xref ref-type="table" rid="T1">1</xref> we follow the original description in listing dorsal-spine elongation for <italic><tp:taxon-name><tp:taxon-name-part taxon-name-part-type="genus" reg="Trimma">T.</tp:taxon-name-part> <tp:taxon-name-part taxon-name-part-type="species" reg="winchi">winchi</tp:taxon-name-part></tp:taxon-name></italic>, but the variation warrants further investigation.</p><fig id="F4" position="float" orientation="portrait"><object-id xmlns:xlink="http://www.w3.org/1999/xlink" content-type="doi" xlink:type="simple">10.3897/zookeys.1255.159341.figure4</object-id><object-id xmlns:xlink="http://www.w3.org/1999/xlink" content-type="arpha" xlink:type="simple">7E212C74-9A59-5CCA-9C79-DBEA10B2B7F0</object-id><label>Figure 4.</label><caption><p>Comparison of species similar to <italic><tp:taxon-name><tp:taxon-name-part taxon-name-part-type="genus" reg="Trimma">Trimma</tp:taxon-name-part> <tp:taxon-name-part taxon-name-part-type="species" reg="berumeni">berumeni</tp:taxon-name-part></tp:taxon-name></italic> sp. nov. in the Red Sea and Indian Ocean. A. <italic><tp:taxon-name><tp:taxon-name-part taxon-name-part-type="genus" reg="Trimma">T.</tp:taxon-name-part> <tp:taxon-name-part taxon-name-part-type="species" reg="winchi">winchi</tp:taxon-name-part></tp:taxon-name></italic>, holotype, <abbrev xmlns:xlink="http://www.w3.org/1999/xlink" xlink:title="Royal Ontario Museum" id="ABBRID0EDRAE" xlink:type="simple">ROM</abbrev> 41477, fresh, Salomon Atoll, Chagos Archipelago; B. <italic><tp:taxon-name><tp:taxon-name-part taxon-name-part-type="genus" reg="Trimma">T.</tp:taxon-name-part> <tp:taxon-name-part taxon-name-part-type="species" reg="fishelsoni">fishelsoni</tp:taxon-name-part></tp:taxon-name></italic>, fresh, Straits of Tiran (northern Red Sea / Gulf of Aqaba), Saudi Arabia; C. <italic><tp:taxon-name><tp:taxon-name-part taxon-name-part-type="genus" reg="Trimma">T.</tp:taxon-name-part> <tp:taxon-name-part taxon-name-part-type="species" reg="fishelsoni">fishelsoni</tp:taxon-name-part></tp:taxon-name></italic>, live, Obstruction Reef (Thuwal, central Red Sea), Saudi Arabia. Photographs: A. by R. Winterbottom; B, C. by V. N. Peinemann.</p></caption><graphic xmlns:xlink="http://www.w3.org/1999/xlink" xlink:href="zookeys-1255-077_article-159341__-g004.jpg" position="float" orientation="portrait" xlink:type="simple" id="oo_1434662.jpg"><uri content-type="original_file" xlink:type="simple">https://binary.pensoft.net/fig/1434662</uri></graphic></fig><fig id="F5" position="float" orientation="portrait"><object-id xmlns:xlink="http://www.w3.org/1999/xlink" content-type="doi" xlink:type="simple">10.3897/zookeys.1255.159341.figure5</object-id><object-id xmlns:xlink="http://www.w3.org/1999/xlink" content-type="arpha" xlink:type="simple">31CB02D2-169B-5222-B0A3-62F80271282A</object-id><label>Figure 5.</label><caption><p>Phylogenetic placement of <italic><tp:taxon-name><tp:taxon-name-part taxon-name-part-type="genus" reg="Trimma">Trimma</tp:taxon-name-part> <tp:taxon-name-part taxon-name-part-type="species" reg="berumeni">berumeni</tp:taxon-name-part></tp:taxon-name></italic> sp. nov. and Red Sea <italic><tp:taxon-name><tp:taxon-name-part taxon-name-part-type="genus" reg="Trimma">Trimma</tp:taxon-name-part></tp:taxon-name></italic> diversity. A. Maximum-likelihood tree from a concatenated alignment of <abbrev xmlns:xlink="http://www.w3.org/1999/xlink" xlink:title="cytochrome c oxidase subunit I" id="ABBRID0E3SAE" xlink:type="simple">COI</abbrev>, 16S, <abbrev xmlns:xlink="http://www.w3.org/1999/xlink" xlink:title="nuclear Protease III" id="ABBRID0EATAE" xlink:type="simple">Ptr</abbrev>, and <abbrev xmlns:xlink="http://www.w3.org/1999/xlink" xlink:title="nuclear S7 ribosomal protein intron 1" id="ABBRID0EETAE" xlink:type="simple">S7I1</abbrev> for 33 species (all Red Sea <italic><tp:taxon-name><tp:taxon-name-part taxon-name-part-type="genus" reg="Trimma">Trimma</tp:taxon-name-part></tp:taxon-name></italic> plus selected Indo-Pacific relatives). Bootstrap values &gt;70% are shown for internal nodes (1,000 ultrafast bootstrap replicates). <italic><tp:taxon-name><tp:taxon-name-part taxon-name-part-type="genus" reg="Sueviota">Sueviota</tp:taxon-name-part> <tp:taxon-name-part taxon-name-part-type="species" reg="aethon">aethon</tp:taxon-name-part></tp:taxon-name></italic> is the outgroup. Scale bar represents 0.1 substitutions per site. Red branches and labels denote Red Sea specimens; among Red Sea <italic><tp:taxon-name><tp:taxon-name-part taxon-name-part-type="genus" reg="Trimma">Trimma</tp:taxon-name-part></tp:taxon-name></italic>, all species except <italic><tp:taxon-name><tp:taxon-name-part taxon-name-part-type="genus" reg="Trimma">T.</tp:taxon-name-part> <tp:taxon-name-part taxon-name-part-type="species" reg="mendelssohni">mendelssohni</tp:taxon-name-part></tp:taxon-name></italic> and <italic><tp:taxon-name><tp:taxon-name-part taxon-name-part-type="genus" reg="Trimma">T.</tp:taxon-name-part> <tp:taxon-name-part taxon-name-part-type="species" reg="sheppardi">sheppardi</tp:taxon-name-part></tp:taxon-name></italic> are considered endemic species. Photographs correspond to the species listed at the tips, in order from top to bottom (photo credits: Red Sea <italic><tp:taxon-name><tp:taxon-name-part taxon-name-part-type="genus" reg="Trimma">T.</tp:taxon-name-part> <tp:taxon-name-part taxon-name-part-type="species" reg="quadrimaculatum">quadrimaculatum</tp:taxon-name-part></tp:taxon-name></italic> S. V. Bogorodsky; all others V. N. Peinemann &amp; L. Pombo-Ayora). Images are of the sequenced specimen or a conspecific from the same locality. B. Maximum-likelihood tree from a supermatrix (concatenated sequences from panel A + 60 additional species with <abbrev xmlns:xlink="http://www.w3.org/1999/xlink" xlink:title="cytochrome c oxidase subunit I" id="ABBRID0ECVAE" xlink:type="simple">COI</abbrev> only; total 93 species). Bootstrap values &gt;70% are shown for internal nodes (1,000 ultrafast bootstrap replicates). Scale bar represents 0.1 substitutions per site. Red labels indicate Red Sea taxa; open circles mark tips placed using <abbrev xmlns:xlink="http://www.w3.org/1999/xlink" xlink:title="cytochrome c oxidase subunit I" id="ABBRID0EGVAE" xlink:type="simple">COI</abbrev> only. Photos are shown only for Red Sea species. Sequence sources, vouchers, and GenBank/<abbrev xmlns:xlink="http://www.w3.org/1999/xlink" xlink:title="Barcode of Life Data System" id="ABBRID0EKVAE" xlink:type="simple">BOLD</abbrev> accession numbers for all taxa shown are listed in Suppl. material <xref ref-type="supplementary-material" rid="S1">1</xref> (<abbrev xmlns:xlink="http://www.w3.org/1999/xlink" xlink:title="cytochrome c oxidase subunit I" id="ABBRID0ESVAE" xlink:type="simple">COI</abbrev>-only taxa) and Supp. material 2 (multi-locus taxa).</p></caption><graphic xmlns:xlink="http://www.w3.org/1999/xlink" xlink:href="zookeys-1255-077_article-159341__-g005.jpg" position="float" orientation="portrait" xlink:type="simple" id="oo_1434663.jpg"><uri content-type="original_file" xlink:type="simple">https://binary.pensoft.net/fig/1434663</uri></graphic></fig><table-wrap id="T1" position="float" orientation="portrait"><label>Table 1.</label><caption><p>Comparison of key characters between <italic><tp:taxon-name><tp:taxon-name-part taxon-name-part-type="genus" reg="Trimma">Trimma</tp:taxon-name-part> <tp:taxon-name-part taxon-name-part-type="species" reg="berumeni">berumeni</tp:taxon-name-part></tp:taxon-name></italic> sp. nov. and <italic><tp:taxon-name><tp:taxon-name-part taxon-name-part-type="genus" reg="Trimma">T.</tp:taxon-name-part> <tp:taxon-name-part taxon-name-part-type="species" reg="winchi">winchi</tp:taxon-name-part></tp:taxon-name></italic>. Data for <italic><tp:taxon-name><tp:taxon-name-part taxon-name-part-type="genus" reg="Trimma">T.</tp:taxon-name-part> <tp:taxon-name-part taxon-name-part-type="species" reg="winchi">winchi</tp:taxon-name-part></tp:taxon-name></italic> based on <xref ref-type="bibr" rid="B26">Winterbottom (1984)</xref>, <xref ref-type="bibr" rid="B30">Winterbottom (2019)</xref>, and examination of a photograph of holotype.</p></caption><table id="TID0EZZAG" rules="all"><tbody><tr><th rowspan="1" colspan="1"/><th rowspan="1" colspan="1"><tp:taxon-name><tp:taxon-name-part taxon-name-part-type="genus" reg="Trimma">Trimma</tp:taxon-name-part> <tp:taxon-name-part taxon-name-part-type="species" reg="berumeni">berumeni</tp:taxon-name-part></tp:taxon-name> sp. nov.</th><th rowspan="1" colspan="1">
                      <tp:taxon-name><tp:taxon-name-part taxon-name-part-type="genus" reg="Trimma">Trimma</tp:taxon-name-part> <tp:taxon-name-part taxon-name-part-type="species" reg="winchi">winchi</tp:taxon-name-part></tp:taxon-name>
                    </th></tr><tr><td rowspan="1" colspan="1">Geographic range</td><td rowspan="1" colspan="1">Farasan Banks, southern Red Sea</td><td rowspan="1" colspan="1">Seychelles and Chagos Archipelago</td></tr><tr><td rowspan="1" colspan="1">Dorsal fin</td><td rowspan="1" colspan="1">VI + I,7</td><td rowspan="1" colspan="1">VI + I,8</td></tr><tr><td rowspan="1" colspan="1">Elongate dorsal spines</td><td rowspan="1" colspan="1">None; second spine longest reaching to base of second dorsal-fin spine when adpressed</td><td rowspan="1" colspan="1">Second spine elongate, reaching posteriorly just beyond base of last dorsal-fin ray when adpressed (absent in Seychelles specimens)</td></tr><tr><td rowspan="1" colspan="1">Second dorsal-fin length</td><td rowspan="1" colspan="1">Last ray not elongate, reaching posteriorly 23–30% of caudal peduncle length</td><td rowspan="1" colspan="1">Last ray elongate, reaching posteriorly two-thirds of caudal peduncle length</td></tr><tr><td rowspan="1" colspan="1">Anal-fin length</td><td rowspan="1" colspan="1">Last ray not elongate, reaching posteriorly 23–30% of caudal peduncle length</td><td rowspan="1" colspan="1">Last ray elongate, reaching posteriorly two-thirds of caudal peduncle length</td></tr><tr><td rowspan="1" colspan="1">Dorsal-fin color (alive)</td><td rowspan="1" colspan="1">Black longitudinal basal stripe composed of large melanophores with scattered iridocytes; single yellow longitudinal band above it; distal third hyaline</td><td rowspan="1" colspan="1">Black longitudinal basal stripe composed of large melanophores with scattered iridocytes; a central yellow longitudinal band, then a narrow hyaline band; distal quarter yellow</td></tr><tr><td rowspan="1" colspan="1">Anal-fin color (alive)</td><td rowspan="1" colspan="1">No yellow pigmentation, mostly translucent with red, white, and black chromatophores</td><td rowspan="1" colspan="1">Mostly yellow, with basal band of melanophores and iridocytes</td></tr><tr><td rowspan="1" colspan="1">Caudal-fin color (alive)</td><td rowspan="1" colspan="1">Yellow with translucent dorsal and ventral margins</td><td rowspan="1" colspan="1">Yellow throughout with distal margin of melanophores</td></tr></tbody></table></table-wrap><p>Within the Red Sea, <italic><tp:taxon-name><tp:taxon-name-part taxon-name-part-type="genus" reg="Trimma">T.</tp:taxon-name-part> <tp:taxon-name-part taxon-name-part-type="species" reg="fishelsoni">fishelsoni</tp:taxon-name-part></tp:taxon-name></italic> bears some similarity to <italic><tp:taxon-name><tp:taxon-name-part taxon-name-part-type="genus" reg="Trimma">T.</tp:taxon-name-part> <tp:taxon-name-part taxon-name-part-type="species" reg="berumeni">berumeni</tp:taxon-name-part></tp:taxon-name></italic>. Both species have a primarily yellow body color, a yellow longitudinal band along the dorsal fins, and a primarily yellow caudal fin. Both species also have an overlapping distribution in the central to southern Red Sea and are associated with caves. <italic><tp:taxon-name><tp:taxon-name-part taxon-name-part-type="genus" reg="Trimma">Trimma</tp:taxon-name-part> <tp:taxon-name-part taxon-name-part-type="species" reg="berumeni">berumeni</tp:taxon-name-part></tp:taxon-name></italic> can be distinguished from <italic><tp:taxon-name><tp:taxon-name-part taxon-name-part-type="genus" reg="Trimma">T.</tp:taxon-name-part> <tp:taxon-name-part taxon-name-part-type="species" reg="fishelsoni">fishelsoni</tp:taxon-name-part></tp:taxon-name></italic> by having no elongate dorsal spines (vs second spine elongate and filamentous in <italic><tp:taxon-name><tp:taxon-name-part taxon-name-part-type="genus" reg="Trimma">T.</tp:taxon-name-part> <tp:taxon-name-part taxon-name-part-type="species" reg="fishelsoni">fishelsoni</tp:taxon-name-part></tp:taxon-name></italic>), 7–8 predorsal midline scales (vs 9–14 in <italic><tp:taxon-name><tp:taxon-name-part taxon-name-part-type="genus" reg="Trimma">T.</tp:taxon-name-part> <tp:taxon-name-part taxon-name-part-type="species" reg="fishelsoni">fishelsoni</tp:taxon-name-part></tp:taxon-name></italic>), scaleless cheek and operculum (vs scaled in <italic><tp:taxon-name><tp:taxon-name-part taxon-name-part-type="genus" reg="Trimma">T.</tp:taxon-name-part> <tp:taxon-name-part taxon-name-part-type="species" reg="fishelsoni">fishelsoni</tp:taxon-name-part></tp:taxon-name></italic>), a basal membrane connecting the fifth pelvic fin rays (vs absent in <italic><tp:taxon-name><tp:taxon-name-part taxon-name-part-type="genus" reg="Trimma">T.</tp:taxon-name-part> <tp:taxon-name-part taxon-name-part-type="species" reg="fishelsoni">fishelsoni</tp:taxon-name-part></tp:taxon-name></italic>). The live color of <italic><tp:taxon-name><tp:taxon-name-part taxon-name-part-type="genus" reg="Trimma">T.</tp:taxon-name-part> <tp:taxon-name-part taxon-name-part-type="species" reg="berumeni">berumeni</tp:taxon-name-part></tp:taxon-name></italic> differs by the body being bright yellow throughout (vs yellow with a white to purple stripe above midlateral line in <italic><tp:taxon-name><tp:taxon-name-part taxon-name-part-type="genus" reg="Trimma">T.</tp:taxon-name-part> <tp:taxon-name-part taxon-name-part-type="species" reg="fishelsoni">fishelsoni</tp:taxon-name-part></tp:taxon-name></italic>), head yellow throughout (vs primarily pale to pink in lower jaw and ventrally of eye in <italic><tp:taxon-name><tp:taxon-name-part taxon-name-part-type="genus" reg="Trimma">T.</tp:taxon-name-part> <tp:taxon-name-part taxon-name-part-type="species" reg="fishelsoni">fishelsoni</tp:taxon-name-part></tp:taxon-name></italic>), no longitudinal yellow band on anal fin (vs usually present in <italic><tp:taxon-name><tp:taxon-name-part taxon-name-part-type="genus" reg="Trimma">T.</tp:taxon-name-part> <tp:taxon-name-part taxon-name-part-type="species" reg="fishelsoni">fishelsoni</tp:taxon-name-part></tp:taxon-name></italic>), no blotches at caudal fin base (vs two large vertically aligned yellow-orange blotches at caudal fin base in <italic><tp:taxon-name><tp:taxon-name-part taxon-name-part-type="genus" reg="Trimma">T.</tp:taxon-name-part> <tp:taxon-name-part taxon-name-part-type="species" reg="fishelsoni">fishelsoni</tp:taxon-name-part></tp:taxon-name></italic>), and no lines across iris (vs oblique blue line with orange-red margins across upper edge of pupil in <italic><tp:taxon-name><tp:taxon-name-part taxon-name-part-type="genus" reg="Trimma">T.</tp:taxon-name-part> <tp:taxon-name-part taxon-name-part-type="species" reg="fishelsoni">fishelsoni</tp:taxon-name-part></tp:taxon-name></italic>).</p><p><xref ref-type="bibr" rid="B2">Bogorodsky et al. (2016)</xref> extended the known range of <italic><tp:taxon-name><tp:taxon-name-part taxon-name-part-type="genus" reg="Trimma">T.</tp:taxon-name-part> <tp:taxon-name-part taxon-name-part-type="species" reg="fishelsoni">fishelsoni</tp:taxon-name-part></tp:taxon-name></italic> from the northern Red Sea to the Farasan Banks, while noting some morphological differences between the populations. The southern population has no branching pectoral fin rays while northern ones have some. Southern populations lack the four saddle-like dorsal blotches described for Gulf of Aqaba specimens (more apparent in preservative) by <xref ref-type="bibr" rid="B11">Goren (1984)</xref>. Gulf of Aqaba specimens (Fig. <xref ref-type="fig" rid="F4">4B</xref>) also appear to have a yellow patch at the posterior margin of the jaw that is absent or less distinctive in southern populations. We have collected specimens from the central Red Sea with a mostly pale dorsal body color and 5 or 7 dusky yellow dorsal blotches (either a single large or two smaller blotches are present under each dorsal fin) that were apparent in live, freshly dead, and preserved individuals (Fig. <xref ref-type="fig" rid="F4">4C</xref>). These individuals have no branching pectoral fin rays and a much fainter yellow color on the anal fin. While further analyses and additional specimens are needed to determine the nature of this variation between <italic><tp:taxon-name><tp:taxon-name-part taxon-name-part-type="genus" reg="Trimma">T.</tp:taxon-name-part> <tp:taxon-name-part taxon-name-part-type="species" reg="fishelsoni">fishelsoni</tp:taxon-name-part></tp:taxon-name></italic> populations, the differences to <italic><tp:taxon-name><tp:taxon-name-part taxon-name-part-type="genus" reg="Trimma">T.</tp:taxon-name-part> <tp:taxon-name-part taxon-name-part-type="species" reg="berumeni">berumeni</tp:taxon-name-part></tp:taxon-name></italic> discussed above are consistent across populations.</p></sec></tp:treatment-sec><tp:treatment-sec><!--Section generated to contain objects referenced in tp:taxon-treatment.--><supplementary-material xmlns:xlink="http://www.w3.org/1999/xlink" id="S3" position="float" orientation="portrait" xlink:type="simple"><object-id content-type="arpha" xlink:type="simple">53CAC123-81FA-5F4D-9F25-9E109085A435</object-id><label>Supplementary material 3</label><caption><p>Pairwise genetic distances (Kimura 2-parameter) between <abbrev xlink:title="cytochrome c oxidase subunit I" id="ABBRID0EAEAI" xlink:type="simple">COI</abbrev> sequences of <italic><tp:taxon-name><tp:taxon-name-part taxon-name-part-type="genus" reg="Trimma">Trimma</tp:taxon-name-part></tp:taxon-name></italic> species from the Red Sea and Indo-Pacific</p></caption><statement content-type="dataType"><label>Data type</label><p>xlsx</p></statement><statement content-type="notes"><label>Explanation note</label><p>The new species, <italic><tp:taxon-name><tp:taxon-name-part taxon-name-part-type="genus" reg="Trimma">T.</tp:taxon-name-part> <tp:taxon-name-part taxon-name-part-type="species" reg="berumeni">berumeni</tp:taxon-name-part></tp:taxon-name></italic>, is highlighted in bold. Values shown as percentages. GenBank accession numbers and collection localities are provided for each sequence. Cells are color-coded from yellow (high divergence) to green (low divergence) to aid visualization.</p></statement><media xlink:href="zookeys-1255-077_article-159341__-s003.xlsx" mimetype="application" mime-subtype="vnd.openxmlformats-officedocument.spreadsheetml.sheet" position="float" orientation="portrait" xlink:type="simple" id="oo_1434666.xlsx"><uri content-type="original_file" xlink:type="simple">https://binary.pensoft.net/file/1434666</uri></media><permissions><license xlink:type="simple"><license-p>This dataset is made available under the Open Database License (http://opendatacommons.org/licenses/odbl/1.0/). The Open Database License (ODbL) is a license agreement intended to allow users to freely share, modify, and use this Dataset while maintaining this same freedom for others, provided that the original source and author(s) are credited.</license-p></license></permissions><attrib specific-use="authors">Viktor N. Peinemann, Lucia Pombo-Ayora, Walter A. Rich, Michael D. Fox, Darren J. Coker</attrib></supplementary-material><supplementary-material xmlns:xlink="http://www.w3.org/1999/xlink" id="S1" position="float" orientation="portrait" xlink:type="simple"><object-id content-type="arpha" xlink:type="simple">7920435F-DC8B-58CE-8E8F-FBDAE063203A</object-id><label>Supplementary material 1</label><caption><p><abbrev xlink:title="cytochrome c oxidase subunit I" id="ABBRID0EBCAI" xlink:type="simple">COI</abbrev>-only taxa included in the expanded 93-species phylogenetic dataset</p></caption><statement content-type="dataType"><label>Data type</label><p>xlsx</p></statement><statement content-type="notes"><label>Explanation note</label><p>For each species, the table lists the species name as used in the tree, the <abbrev xlink:title="Barcode of Life Data System" id="ABBRID0EKCAI" xlink:type="simple">BOLD</abbrev> Process ID, and where available the corresponding GenBank accession number, the name of the specimen identifier, and the collection locality.</p></statement><media xlink:href="zookeys-1255-077_article-159341__-s001.xlsx" mimetype="application" mime-subtype="vnd.openxmlformats-officedocument.spreadsheetml.sheet" position="float" orientation="portrait" xlink:type="simple" id="oo_1434664.xlsx"><uri content-type="original_file" xlink:type="simple">https://binary.pensoft.net/file/1434664</uri></media><permissions><license xlink:type="simple"><license-p>This dataset is made available under the Open Database License (http://opendatacommons.org/licenses/odbl/1.0/). The Open Database License (ODbL) is a license agreement intended to allow users to freely share, modify, and use this Dataset while maintaining this same freedom for others, provided that the original source and author(s) are credited.</license-p></license></permissions><attrib specific-use="authors">Viktor N. Peinemann, Lucia Pombo-Ayora, Walter A. Rich, Michael D. Fox, Darren J. Coker</attrib></supplementary-material></tp:treatment-sec><ref-list><ref id="B30"><mixed-citation xmlns:xlink="http://www.w3.org/1999/xlink" xlink:type="simple"><person-group><name name-style="western"><surname>Winterbottom</surname><given-names>R</given-names></name></person-group> (<year>2019</year>) <article-title>An illustrated key to the described valid species of <italic><tp:taxon-name><tp:taxon-name-part taxon-name-part-type="genus">Trimma</tp:taxon-name-part></tp:taxon-name></italic> (<tp:taxon-name><tp:taxon-name-part taxon-name-part-type="subclass">Teleostei</tp:taxon-name-part></tp:taxon-name>: <tp:taxon-name><tp:taxon-name-part taxon-name-part-type="family">Gobiidae</tp:taxon-name-part></tp:taxon-name>).</article-title><source>Journal of the Ocean Science Foundation</source><volume>34</volume>: <fpage>1</fpage>–<lpage>61</lpage>. <ext-link xlink:href="10.5281/zenodo.3525430" ext-link-type="doi" xlink:type="simple">https://doi.org/10.5281/zenodo.3525430</ext-link></mixed-citation></ref><ref id="B26"><mixed-citation xmlns:xlink="http://www.w3.org/1999/xlink" xlink:type="simple"><person-group><name name-style="western"><surname>Winterbottom</surname><given-names>R</given-names></name></person-group> (<year>1984</year>) <article-title>A review of the gobiid fish genus <italic><tp:taxon-name><tp:taxon-name-part taxon-name-part-type="genus">Trimma</tp:taxon-name-part></tp:taxon-name></italic> from the Chagos Archipelago, central Indian Ocean, with the description of seven new species.</article-title><source>Canadian Journal of Zoology</source><volume>62</volume>(<issue>4</issue>): <fpage>695</fpage>–<lpage>715</lpage>. <ext-link xlink:href="10.1139/z84-101" ext-link-type="doi" xlink:type="simple">https://doi.org/10.1139/z84-101</ext-link></mixed-citation></ref><ref id="B2"><mixed-citation xmlns:xlink="http://www.w3.org/1999/xlink" xlink:type="simple"><person-group><name name-style="western"><surname>Bogorodsky</surname><given-names>SV</given-names></name><name name-style="western"><surname>Suzuki</surname><given-names>T</given-names></name><name name-style="western"><surname>Mal</surname><given-names>AO</given-names></name></person-group> (<year>2016</year>) Description of a new species of <italic><tp:taxon-name><tp:taxon-name-part taxon-name-part-type="genus">Priolepis</tp:taxon-name-part></tp:taxon-name></italic> (<tp:taxon-name><tp:taxon-name-part taxon-name-part-type="order">Perciformes</tp:taxon-name-part></tp:taxon-name>: <tp:taxon-name><tp:taxon-name-part taxon-name-part-type="family">Gobiidae</tp:taxon-name-part></tp:taxon-name>) from the Red Sea, a new record of <italic><tp:taxon-name><tp:taxon-name-part taxon-name-part-type="genus">Priolepis</tp:taxon-name-part> <tp:taxon-name-part taxon-name-part-type="species">compita</tp:taxon-name-part></tp:taxon-name></italic>, and a distributional range extension of <italic><tp:taxon-name><tp:taxon-name-part taxon-name-part-type="genus">Trimma</tp:taxon-name-part> <tp:taxon-name-part taxon-name-part-type="species">fishelsoni.</tp:taxon-name-part></tp:taxon-name></italic> Zootaxa 4150(2): 168–184. <ext-link xlink:href="10.11646/zootaxa.4150.2.5" ext-link-type="doi" xlink:type="simple">https://doi.org/10.11646/zootaxa.4150.2.5</ext-link></mixed-citation></ref><ref id="B11"><mixed-citation xmlns:xlink="http://www.w3.org/1999/xlink" xlink:type="simple"><person-group><name name-style="western"><surname>Goren</surname><given-names>M</given-names></name></person-group> (<year>1984</year>) <article-title><italic><tp:taxon-name><tp:taxon-name-part taxon-name-part-type="genus">Trimma</tp:taxon-name-part> <tp:taxon-name-part taxon-name-part-type="species">fishelsoni</tp:taxon-name-part></tp:taxon-name></italic>, a new gobiid fish from the Gulf of Elat, northern Red Sea. Israel.</article-title><source>Journal of Zoology</source><volume>33</volume>: <fpage>63</fpage>–<lpage>67</lpage>. <ext-link xlink:href="10.1080/00212210.1984.10688556" ext-link-type="doi" xlink:type="simple">https://doi.org/10.1080/00212210.1984.10688556</ext-link></mixed-citation></ref></ref-list></tp:taxon-treatment>
