# Supplementary material for: ﻿A new cave-dwelling species of Trimma (Teleostei, Gobiidae) from the Red Sea, with notes on Red Sea endemism in Trimma spp
Source: Zookeys. 2025 Oct 9;1255:77–93. doi: 10.3897/zookeys.1255.159341 (PMC12531819; doi:10.3897/zookeys.1255.159341)
Supplement: Supplementary material 1 — COI-only taxa included in the expanded 93-species phylogenetic dataset [file zookeys-1255-077_article-159341__-s001.xlsx]

## Sheet: Sheet1
Species	BOLD Process ID	GenBank Accession Number	Specimen Identification	Country/Region	Locality	Latitude	Longtitude
Trimma agrena	RWTRM160-10	KJ202504	Richard Winterbottom	Indonesia	Koruwo Islands, off Penemu Island, Fam Islands	-0.588	130.295
Trimma anaima	RWTRM244-11	KJ202460	Richard Winterbottom	Indonesia		-8.45305	123.949
Trimma annosum	RWTRM203-10	HQ579247	Richard Winterbottom	Indonesia	about 1.2 km SSE of Mutus Island, on west side of	-0.35	130.357
Trimma anthrenum	RWTRM559-17	MT999610	Danielle Bourque	Fiji		-17.8225	177.981
Trimma aturirii	RWTRM462-16	MT999497	Richard Winterbottom	Indonesia	West Papua	0.58628	131.114
Trimma bathum	RWGOB315-07	KJ202570	Richard Winterbottom	Fiji		-18.1278	178.383
Trimma blematium	RWTRM523-17	MT999490	Richard Winterbottom	Papua New Guinea		-7.15691	144.835
Trimma burridgeae	RWTRM035-09	HQ579183	Richard Winterbottom	Palau		2.828	131.788
Trimma caesiura	RWGOB174-07	KJ202438	Richard Winterbottom	Palau		7.81737	134.53
Trimma cana	RWGOB017-06	KJ202332	NA	Palau		7.27464	134.526
Trimma capostriatum	RWTRM326-12	KJ202448	Richard Winterbottom	Papua New Guinea	East New Britain	-4.23643	152.167
Trimma chledophilum	RWTRM468-16	MT999656	Richard Winterbottom	Papua New Guinea		-10.3043	150.413
Trimma christianeae	RWTRM733-19	MT999837	Richard Winterbottom	Papua New Guinea	Alotau, Milne Bay	-10.3044	150.413
Trimma corerefum	RWICB005-07	KJ202568	Richard Winterbottom	Palau	15 m, drop-off	7.267	134.517
Trimma dalerocheila	RWTRM605-18	MT999713	NA	Seychelles	Seychelles, St. Joseph Atoll
Trimma emeryi	RWTRM376-14	MT999723	Richard Winterbottom	Indonesia		-3.25988	134.925
Trimma erdmanni	RWTRM479-16	MT999676	Richard Winterbottom	Indonesia	West Papua	-2.2207	130.554
Trimma erwani	MARQ433-12	MK567137	Jeff Williams	French Polynesia	Marquesas, Fatu Hiva, south of Baie Hanavave	-10.4715	-138.678
Trimma fangi	RWTRM493-17	MT999707	Richard Winterbottom	Papua New Guinea
Trimma finistrinum	RWTRM591-18	MT999524	NA	Fiji	Fiji, Lau Islands
Trimma fucatum	RWGOB068-06	KJ202367	NA	Thailand	Phuket	7.92083	98.2711
Trimma gigantum	RWTRM368-12	KJ202506	NA	Indonesia		-0.35269	130.177
Trimma griffithsi	RWTRM625-18	MT999722	NA	Maldives	Maldives
Trimma habrum	RWTRM231-11	KJ202321	Richard Winterbottom	Indonesia		-2.19882	130.202
Trimma haima	SAIAB061-06	KJ202585	Phillip C. Heemstra	Seychelles	Mahe	-4.6641	55.371
Trimma haimassum	RWTRM265-12	KJ202423	Richard Winterbottom	Papua New Guinea	East New Britain	-4.23622	152.167
Trimma hayashii	RWGOB144-07	HQ579157	NA	Palau		7.05719	134.548
Trimma helenae	RWTRM391-14	MT999661	Richard Winterbottom	Indonesia		-0.59223	130.287
Trimma hollemani	RWTRM303-12	KJ202464	Richard Winterbottom	Papua New Guinea	East New Britain	-4.26908	152.324
Trimma hotsarihiensis	RWTRM383-14	MT999670	Richard Winterbottom	Indonesia		-2.43055	134.989
Trimma imaii	RWTRM337-12	KJ202373	Richard Winterbottom	Indonesia	Bali
Trimma irinae	RWTRM664-18	MT999659	Richard Winterbottom	Papua New Guinea	Milne Bay	-10.1449	151.154
Trimma kardium	RWTRM473-16	NA	Richard Winterbottom	Indonesia	West Papua	-2.2207	130.554
Trimma kitrinum	RWTRM553-17	MT999742	Danielle Bourque	Fiji		-17.8225	177.981
Trimma lantana	RWTRM170-10	HQ579226	Richard Winterbottom	Indonesia	Kawe Island, SW bay	0.088	130.124
Trimma lutea	AUSTR444-13	MK657091	Jeff Williams	French Polynesia	Austral Islands	-22.6406	-152.822
Trimma maiandros	RWGOB272-07	KJ202362	NA	Palau		6.9125	134.127
Trimma marinae	RWTRM186-10	HQ579237	Richard Winterbottom	Indonesia	Yeftsiep Island, west side, channel between it and	-0.385	130.277
Trimma meityae	RWTRM573-18	MT999568	Richard Winterbottom	Indonesia	West Papua
Trimma mendelssohni	UKFBJ1042-08	KF930515	Kate A. Moots	Seychelles	Mahe
Trimma mendelssohni	SAIAB641-07	KJ202522	Phillip C. Heemstra	Seychelles	Mahe
Trimma meranyx	RWTRM419-15	MT999660	Richard Winterbottom	Indonesia	Lembeh Strait	1.486	125.241
Trimma milta	RWTRM380-14	MT999555	Richard Winterbottom	Indonesia		1.61038	124.768
Trimma nauagium	RWTRM491-17	MT999740	Danielle Bourque	Papua New Guinea		-7.15691	144.835
Trimma necopinum	RWICH389-07	KJ202342	NA	Australia		-14.6458	145.455
Trimma nomurai	RWTRM472-16	MT999523	Richard Winterbottom	Indonesia	West Papua	-2.21993	130.564
Trimma pajama	RWTRM386-14	MT999557	Richard Winterbottom	Indonesia		-0.59223	130.287
Trimma papayum	RWTRM169-10	KJ202281	Richard Winterbottom	Indonesia	Kawe Island, SW bay	0.088	130.124
Trimma pentherum	RWTRM582-18	MT999533	Richard Winterbottom	Fiji	Fiji, Lau Islands	-17.8225	177.981
Trimma randalli	RWGOB277-07	KJ202264	NA	Palau		7.55058	134.507
Trimma readerae	RWICH390-07	KJ202440	Richard Winterbottom	Australia		-14.6458	145.455
Trimma rubromaculatum	RWTRM665-18	MT999720	Richard Winterbottom	Papua New Guinea	Milne Bay	-10.2083	150.585
Trimma sheppardi	RWTRM751-20	MT999736	Richard Winterbottom	Papua New Guinea	Ka Point	-10.208	150.585
Trimma sheppardi	RWTRM361-12	KJ202297		Indonesia	Raja Ampat
Trimma sostra	RWTRM554-17	MT999544	Richard Winterbottom	Fiji		-17.8225	177.981
Trimma tauroculum	RWGOB203-07	KJ202363	NA	Palau		7.27478	134.526
Trimma taylori	RWTRM631-18	MT999570	Richard Winterbottom	Maldives
Trimma unisquame	AUSTR507-13	MK658344	Jeff Williams	French Polynesia	Austral Islands, Rimatara, outer reef slope channe	-22.6647	-152.816
Trimma wangunui	PHILV437-15	MT999697	Richard Winterbottom	Philippines	Philippines, Batangas, Verde Island, San Agustin E	13.564	121.067
Trimma winchi	RWTRM602-18	MT999663	NA	Seychelles	Seychelles, St. Joseph Atoll
Trimma woutsi	MOH138-16	MK658267	Jeff Williams	French Polynesia		-9.95037	-138.832
Trimma xanthochrum	RWTRM291-12	KJ202598	Richard Winterbottom	Papua New Guinea		-4.23545	152.167
Trimma xanthum	RWTRM015-09	KJ202565	Richard Winterbottom	Palau		5.315	132.226
Trimma zurae	RWTRM381-14	MT999770	Richard Winterbottom	Indonesia		1.41495	124.629

## Sheet: Caption
Supplementary Table 1. COI-only taxa included in the expanded 93-species phylogenetic dataset. For each species, the table lists the species name as used in the tree, the BOLD Process ID, and where available the corresponding GenBank accession number, the name of the specimen identifier, and the collection locality.
