# Supplementary material for: ﻿A new cave-dwelling species of Trimma (Teleostei, Gobiidae) from the Red Sea, with notes on Red Sea endemism in Trimma spp
Source: Zookeys. 2025 Oct 9;1255:77–93. doi: 10.3897/zookeys.1255.159341 (PMC12531819; doi:10.3897/zookeys.1255.159341)
Supplement: Supplementary material 2 — Specimens included in the multi-locus dataset generated for this study and used in the phylogenetic analyses, with associated voucher numbers, collection localities, and GenBank accession numbers for COI and 16S [file zookeys-1255-077_article-159341__-s002.xlsx]

## Sheet: Sheet1
Species	Specimen Voucher (VNP - KAUST)	Collection Locality	COI - GenBank Accession Number	16S - GenBank Accession Number	S7I1	Ptr
Trimma quadrimaculatum	CRF653	Red Sea; Al Waj	PX137596	PX169437	Available upon request	Available upon request
Trimma quadrimaculatum	LPA1017	Red Sea; Thuwal	PX137597	PX169438	Available upon request	Available upon request
Trimma quadrimaculatum	MAD401	Madagascar; Nosy Be	Available upon request	Available upon request	Available upon request	Available upon request
Trimma mendelssohni	CRF324	Red Sea; Gulf of Aqaba	PV528990	PX169433	Available upon request	Available upon request
Trimma avidori	OX144	Red Sea; Sanafir	PV528988	PX169445	Available upon request	Available upon request
Trimma filamentosum	CRF208	Red Sea; Thuwal	PV528989	PX169431	Available upon request	Available upon request
Trimma filamentosum	CRF347	Red Sea; Sindalah	PX137591	PX169435	Available upon request	Available upon request
Trimma winterbottomi	OMA98	Oman; Mirbat	PX137590	PX169443	Available upon request	Available upon request
Trimma corallinum	MAD212	Nosy Be; Madagascar	PX137589	PX169441	Available upon request	Available upon request
Trimma flavicaudatum	OX29	Red Sea; North	PV528991	PX169444	Available upon request	Available upon request
Trimma naudei	MAD44	Nosy Be; Madagascar	PX137595	PX169439	Available upon request	Available upon request
Trimma sp. 1	CRF334	Red Sea; Walih	Available upon request	Available upon request	Available upon request	Available upon request
Trimma hoesei	PNG76	Papua New Guinea; Bismarck Sea	PX137619	PX169450	Available upon request	Available upon request
Trimma nubarum	CRF335	Red Sea; Walih	PX137622	PX169434	Available upon request	Available upon request
Trimma nubarum	CRF585	Red Sea; Thuwal	PX137623	PX169436	Available upon request	Available upon request
Trimma fishelsoni	CRF312	Red Sea; Straits of Tiran	PX137594	Not amplified	Not amplified	Not amplified
Trimma fishelsoni	CRF313	Red Sea; Straits of Tiran	PV554106	PX169432	Available upon request	Available upon request
Trimma caudomaculatum	MAL100	Maldives	PX137620	PX169442	Not amplified	Not amplified
Trimma tevegae	PNG302	Papua New Guinea; Bismarck Sea	PX137621	PX169457	Available upon request	Available upon request
Trimma nasa	PNG29	Papua New Guinea; Bismarck Sea	PX137593	PX169448	Available upon request	Available upon request
Trimma cf. flavatrum	PNG220	Papua New Guinea; Bismarck Sea	PX137592	PX169456	Available upon request	Available upon request
Trimma berumeni sp. nov.	CRF111	Red Sea; Farasan Banks	PV528992	PX169427	Available upon request	Available upon request
Trimma berumeni sp. nov.	CRF131	Red Sea; Farasan Banks	PV528993	PX169430	Available upon request	Available upon request
Trimma stobbsi	PNG359	Papua New Guinea; Bismarck Sea	PX137611	PX169460	Available upon request	Available upon request
Trimma okinawae	PNG146	Papua New Guinea; Bismarck Sea	PX137607	PX169454	Available upon request	Available upon request
Trimma benjamini	PNG3	Papua New Guinea; Bismarck Sea	PX137608	PX169446	Available upon request	Available upon request
Trimma benjamini	PNG88	Papua New Guinea; Bismarck Sea	PX137609	PX169452	Available upon request	Available upon request
Trimma benjamini	PNG559	Papua New Guinea; Bismarck Sea	PX137610	PX169465	Available upon request	Available upon request
Trimma preclarum	PNG350	Papua New Guinea; Bismarck Sea	PX137605	PX169458	Available upon request	Available upon request
Trimma preclarum	PNG351	Papua New Guinea; Bismarck Sea	PX137606	PX169459	Available upon request	Available upon request
Trimma hamartium	PNG205	Papua New Guinea; Bismarck Sea	PX137603	PX169455	Available upon request	Available upon request
Trimma hamartium	PNG561	Papua New Guinea; Bismarck Sea	PX137604	PX169467	Available upon request	Available upon request
Trimma flammeum	MAD211	Nosy Be; Madagascar	PX137612	PX169440	Available upon request	Available upon request
Trimma macrophthalmum	PNG78	Papua New Guinea; Bismarck Sea	PX137613	PX169451	Available upon request	Available upon request
Trimma macrophthalmum	PNG389	Papua New Guinea; Bismarck Sea	PX137614	PX169461	Available upon request	Available upon request
Trimma macrophthalmum	PNG560	Papua New Guinea; Bismarck Sea	PX137615	PX169466	Available upon request	Available upon request
Trimma sheppardi	CRF442	Red Sea; Farasan Banks	PX137618	PX169428	Not amplified	Available upon request
Trimma yanoi	PNG98	Papua New Guinea; Bismarck Sea	PX137616	Not amplified	Not amplified	Available upon request
Trimma yanoi	PNG222	Papua New Guinea; Bismarck Sea	PX137617	Not amplified	Available upon request	Available upon request
Trimma striatum	PNG424	Papua New Guinea; Bismarck Sea	PX137601	PX169462	Available upon request	Available upon request
Trimma striatum	PNG8	Papua New Guinea; Bismarck Sea	PX137600	Not amplified	Available upon request	Available upon request
Trimma trioculatum	PNG100	Papua New Guinea; Bismarck Sea	Not amplified	PX169453	Available upon request	Available upon request
Trimma putrai	PNG508	Papua New Guinea; Bismarck Sea	PX137599	PX169463	Available upon request	Available upon request
Trimma barralli	CRF130	Red Sea; Farasan Banks	PV528995	PX169429	Available upon request	Available upon request
Trimma halonevum	PNG511	Papua New Guinea; Bismarck Sea	PX137598	PX169464	Available upon request	Available upon request
Trimma cheni	PNG36	Papua New Guinea; Bismarck Sea	PX137602	PX169449	Available upon request	Available upon request
Trimma cheni	PNG23	Papua New Guinea; Bismarck Sea	Not amplified	PX169447	Available upon request	Available upon request

## Sheet: Caption
Supplementary Table 2. Specimens included in the multi-locus dataset generated for this study and used in the phylogenetic analyses, with associated voucher numbers, collection localities, and GenBank accession numbers for COI and 16S.
