# Supplementary material for: ﻿A new cave-dwelling species of Trimma (Teleostei, Gobiidae) from the Red Sea, with notes on Red Sea endemism in Trimma spp
Source: Zookeys. 2025 Oct 9;1255:77–93. doi: 10.3897/zookeys.1255.159341 (PMC12531819; doi:10.3897/zookeys.1255.159341)
Supplement: Supplementary material 3 — Pairwise genetic distances (Kimura 2-parameter) between COI sequences of Trimma species from the Red Sea and Indo-Pacific [file zookeys-1255-077_article-159341__-s003.xlsx]

## Sheet: Supplementary Table 3
	Trimma quadrimaculatum (PX137596; Red Sea)	Trimma cf. quadrimaculatum (MAD401; Madagascar)	Trimma mendelssohni (PV528990; Red Sea)	Trimma mendelssohni (KF930515; Seychelles)	Trimma avidori (PV528988; Red Sea)	Trimma filamentosum (PV528989; Red Sea)	Trimma winterbottomi (PX137590; Oman)	Trimma corallinum (PX137589; Oman)	Trimma flavicaudatum (PV528991; Red Sea)	Trimma fucatum (KJ202367; Thailand)	Trimma annosum (HQ579247; Indonesia)	Trimma sp. 1 (CRF334; Red Sea)	Trimma anaima (KJ202460; Indonesia)	Trimma nubarum (PX137622; Red Sea)	Trimma taylori (MT999570; Maldives)	Trimma fishelsoni (PX137594; Red Sea)	Trimma gigantum (KJ202506; Indonesia)	Trimma berumeni sp. nov. (PV528992; Red Sea)	Trimma winchi (MT999663; Seychelles)	Trimma cf. flavatrum (PX137592; Papua New Guinea)	Trimma sheppardi (PX137618; Red Sea)	Trimma sheppardi (KJ202297; Indonesia)	Trimma barralli (PV528995; Red Sea)	Trimma halonevum (PX137598; Papua New Guinea)
Trimma quadrimaculatum (PX137596; Red Sea)
Trimma cf. quadrimaculatum (MAD401; Madagascar)	13.4518
Trimma mendelssohni (PV528990; Red Sea)	21.5552	20.3919
Trimma mendelssohni (KF930515; Seychelles)	21.6681	18.0273	10.3677
Trimma avidori (PV528988; Red Sea)	19.5703	20.9976	19.0329	19.6892
Trimma filamentosum (PV528989; Red Sea)	22.6078	21.8772	22.4422	22.1527	16.7722
Trimma winterbottomi (PX137590; Oman)	23.0497	23.6194	23.9035	24.9085	17.0477	13.7733
Trimma corallinum (PX137589; Oman)	21.9668	21.7713	21.8595	21.9503	15.4517	13.2663	11.9827
Trimma flavicaudatum (PV528991; Red Sea)	23.055	21.7247	21.6944	23.0242	24.6909	20.8639	25.3318	24.4987
Trimma fucatum (KJ202367; Thailand)	25.0051	23.7645	24.3135	25.2308	25.3918	20.2807	24.0889	24.3264	13.4546
Trimma annosum (HQ579247; Indonesia)	27.8486	25.0081	23.4613	24.5098	24.7547	22.2125	26.0398	24.9526	13.5834	8.4977
Trimma sp. 1 (CRF334; Red Sea)	23.6153	23.2232	24.4636	26.5353	28.5663	24.0441	28.3147	29.7881	21.4992	24.6391	22.5066
Trimma anaima (KJ202460; Indonesia)	22.8657	23.4737	20.692	23.1732	25.499	24.157	25.7753	26.0924	22.9699	24.8193	24.2377	15.6092
Trimma nubarum (PX137622; Red Sea)	23.1086	24.2635	26.7356	26.2882	23.8674	22.8891	26.7949	25.2347	24.696	24.3791	24.6945	23.5613	26.1438
Trimma taylori (MT999570; Maldives)	25.6277	25.4055	27.1191	27.0295	26.2811	23.6071	28.2246	27.5328	25.3868	25.1289	24.5948	23.3233	25.452	9.12836
Trimma fishelsoni (PX137594; Red Sea)	24.333	24.0346	24.4854	24.4478	25.1242	23.2958	26.825	26.0345	22.1691	24.0543	22.2352	21.3199	21.0314	25.1736	24.1128
Trimma gigantum (KJ202506; Indonesia)	21.5397	21.7921	24.3333	24.8082	23.6796	25.1671	26.7988	26.7776	22.7877	25.4935	23.0545	22.3742	22.5291	23.1414	23.3028	5.31654
Trimma berumeni sp. nov. (PV528992; Red Sea)	24.1337	23.953	25.6309	25.2788	23.0661	21.1774	25.9668	26.5804	24.9824	26.219	27.6359	24.2416	22.3821	24.1475	28.267	20.5332	20.2612
Trimma winchi (MT999663; Seychelles)	24.7385	24.3929	25.3365	26.7756	23.7915	22.0833	25.6023	26.3494	22.541	26.2527	26.3122	23.2086	22.9015	21.1675	24.0902	20.517	20.4795	6.37891
Trimma cf. flavatrum (PX137592; Papua New Guinea)	24.5492	22.3303	23.8332	24.4485	21.0841	19.5567	26.8056	25.6998	22.1905	21.0284	22.7285	22.4098	21.6767	21.5262	23.9439	19.9536	19.0708	13.8754	14.7012
Trimma sheppardi (PX137618; Red Sea)	24.5742	23.3624	22.7259	22.4354	24.0946	24.9849	26.4082	25.5154	21.4195	22.4554	21.2248	22.9094	20.8335	27.1397	28.6577	20.9665	20.9136	21.9989	23.6004	19.8673
Trimma sheppardi (KJ202297; Indonesia)	26.4682	22.5291	22.7415	23.1524	23.868	24.0489	25.3029	24.8886	21.8603	22.4554	20.4363	23.3187	20.3526	27.4385	30.1415	21.3461	20.769	21.5503	24.1416	20.4798	3.97689
Trimma barralli (PV528995; Red Sea)	24.7826	23.5252	20.6772	22.7137	23.5895	23.3148	24.6301	23.1254	22.5335	23.315	23.6259	23.4882	20.4698	24.8675	26.589	22.5239	22.4247	23.6625	22.9349	21.0899	14.9456	13.807
Trimma halonevum (PX137598; Papua New Guinea)	24.1942	22.9852	22.3804	25.187	25.2943	23.4119	24.8099	23.4307	23.7692	22.934	24.3303	23.0087	21.5511	25.0315	27.8704	21.9407	22.3804	24.9421	22.4958	20.7157	14.7494	14.6066	5.62376

## Sheet: Caption
Supplementary Table 3. Pairwise genetic distances (Kimura 2-parameter) between COI sequences of Trimma species from the Red Sea and Indo-Pacific. The new species, T. berumeni, is highlighted in bold. Values shown as percentages. GenBank accession numbers and collection localities are provided for each sequence. Cells are color-coded from yellow (high divergence) to green (low divergence) to aid v…
